# Supplementary material for: Attitudes and Practices of Dietitians Regarding Gut Microbiota in Health—An Online Survey of the European Federation of the Associations of Dietitians (EFAD)
Source: Nutrients. 2024 Jul 28;16(15):2452. doi: 10.3390/nu16152452 (PMC11314052; doi:10.3390/nu16152452)
Supplement: Supplementary file 1 [file nutrients-16-02452-s001.zip]

Archive with 1 entries (1 files):
- nutrients-3086165-supplementary.pdf
